# Supplementary material for: Engineered Campylobacter jejuni Cas9 variant with enhanced activity and broader targeting range
Source: Commun Biol. 2022 Mar 8;5:211. doi: 10.1038/s42003-022-03149-7 (PMC8904486; doi:10.1038/s42003-022-03149-7)
Supplement: Supplementary file 4 — Supplementary Data 1 [file 42003_2022_3149_MOESM4_ESM.xlsx]

## Sheet: Supplementary data 1
Nuclease	Target name	PAM type	Indel frequency
CjCas9-WT	DYRK1A	NNNAACAA	0.0080358
CjCas9-WT	DYRK1A	NNNAACAA	0.00976468
CjCas9-WT	DYRK1A	NNNAACAA	0.0104798
enCjCas9	DYRK1A	NNNAACAA	0.0357147
enCjCas9	DYRK1A	NNNAACAA	0.0581951
enCjCas9	DYRK1A	NNNAACAA	0.0764919
CjCas9-WT	EMX1	NNNAACAA	0.386871
CjCas9-WT	EMX1	NNNAACAA	0.444781
CjCas9-WT	EMX1	NNNAACAA	0.425351
enCjCas9	EMX1	NNNAACAA	0.424269
enCjCas9	EMX1	NNNAACAA	0.569761
enCjCas9	EMX1	NNNAACAA	0.631207
CjCas9-WT	MECP2	NNNAACAA	0.00197017
CjCas9-WT	MECP2	NNNAACAA	0.00371371
CjCas9-WT	MECP2	NNNAACAA	0.000793421
enCjCas9	MECP2	NNNAACAA	0.0195188
enCjCas9	MECP2	NNNAACAA	0.0309243
enCjCas9	MECP2	NNNAACAA	0.0144427
CjCas9-WT	PTEN	NNNAACAA	0.00633475
CjCas9-WT	PTEN	NNNAACAA	0.0116083
CjCas9-WT	PTEN	NNNAACAA	0.00539974
enCjCas9	PTEN	NNNAACAA	0.0507527
enCjCas9	PTEN	NNNAACAA	0.126284
enCjCas9	PTEN	NNNAACAA	0.044933
CjCas9-WT	DYRK1A	NNNAACAC	0.431009
CjCas9-WT	DYRK1A	NNNAACAC	0.715356
CjCas9-WT	DYRK1A	NNNAACAC	0.515375
enCjCas9	DYRK1A	NNNAACAC	0.591534
enCjCas9	DYRK1A	NNNAACAC	0.768194
enCjCas9	DYRK1A	NNNAACAC	0.622951
CjCas9-WT	EMX1	NNNAACAC	0.34272
CjCas9-WT	EMX1	NNNAACAC	0.635565
CjCas9-WT	EMX1	NNNAACAC	0.370515
enCjCas9	EMX1	NNNAACAC	0.469372
enCjCas9	EMX1	NNNAACAC	0.725902
enCjCas9	EMX1	NNNAACAC	0.515902
CjCas9-WT	MECP2	NNNAACAC	0.308077
CjCas9-WT	MECP2	NNNAACAC	0.562968
CjCas9-WT	MECP2	NNNAACAC	0.341224
enCjCas9	MECP2	NNNAACAC	0.473372
enCjCas9	MECP2	NNNAACAC	0.767004
enCjCas9	MECP2	NNNAACAC	0.553505
CjCas9-WT	DYRK1A	NNNAACAG	0.0229179
CjCas9-WT	DYRK1A	NNNAACAG	0.0429386
CjCas9-WT	DYRK1A	NNNAACAG	0.029905
enCjCas9	DYRK1A	NNNAACAG	0.156104
enCjCas9	DYRK1A	NNNAACAG	0.256558
enCjCas9	DYRK1A	NNNAACAG	0.153877
CjCas9-WT	EMX1	NNNAACAG	0.0380152
CjCas9-WT	EMX1	NNNAACAG	0.0556293
CjCas9-WT	EMX1	NNNAACAG	0.0381716
enCjCas9	EMX1	NNNAACAG	0.243556
enCjCas9	EMX1	NNNAACAG	0.361763
enCjCas9	EMX1	NNNAACAG	0.181378
CjCas9-WT	MECP2	NNNAACAG	0.00218707
CjCas9-WT	MECP2	NNNAACAG	0.00293376
CjCas9-WT	MECP2	NNNAACAG	0.00153733
enCjCas9	MECP2	NNNAACAG	0.00973766
enCjCas9	MECP2	NNNAACAG	0.0123434
enCjCas9	MECP2	NNNAACAG	0.00851937
CjCas9-WT	PTEN	NNNAACAG	0.000485086
CjCas9-WT	PTEN	NNNAACAG	0.000416048
CjCas9-WT	PTEN	NNNAACAG	0.000334436
enCjCas9	PTEN	NNNAACAG	0.000971597
enCjCas9	PTEN	NNNAACAG	0.000549428
enCjCas9	PTEN	NNNAACAG	0.00286389
CjCas9-WT	DYRK1A	NNNAACAT	0.179133
CjCas9-WT	DYRK1A	NNNAACAT	0.185757
CjCas9-WT	DYRK1A	NNNAACAT	0.229037
enCjCas9	DYRK1A	NNNAACAT	0.391854
enCjCas9	DYRK1A	NNNAACAT	0.381111
enCjCas9	DYRK1A	NNNAACAT	0.476961
CjCas9-WT	EMX1	NNNAACAT	0.0767098
CjCas9-WT	EMX1	NNNAACAT	0.0667328
CjCas9-WT	EMX1	NNNAACAT	0.0892906
enCjCas9	EMX1	NNNAACAT	0.307112
enCjCas9	EMX1	NNNAACAT	0.227019
enCjCas9	EMX1	NNNAACAT	0.347264
CjCas9-WT	MECP2	NNNAACAT	0.0201161
CjCas9-WT	MECP2	NNNAACAT	0.0303866
CjCas9-WT	MECP2	NNNAACAT	0.029733
enCjCas9	MECP2	NNNAACAT	0.0894084
enCjCas9	MECP2	NNNAACAT	0.118318
enCjCas9	MECP2	NNNAACAT	0.118404
CjCas9-WT	DYRK1A	NNNAGCAC	0.00165276
CjCas9-WT	DYRK1A	NNNAGCAC	0.00244762
CjCas9-WT	DYRK1A	NNNAGCAC	0.00152761
enCjCas9	DYRK1A	NNNAGCAC	0.0121823
enCjCas9	DYRK1A	NNNAGCAC	0.0188394
enCjCas9	DYRK1A	NNNAGCAC	0.0174984
CjCas9-WT	EMX1	NNNAGCAC	0.177451
CjCas9-WT	EMX1	NNNAGCAC	0.204787
CjCas9-WT	EMX1	NNNAGCAC	0.179315
enCjCas9	EMX1	NNNAGCAC	0.475739
enCjCas9	EMX1	NNNAGCAC	0.534395
enCjCas9	EMX1	NNNAGCAC	0.548448
CjCas9-WT	MECP2	NNNAGCAC	0.261817
CjCas9-WT	MECP2	NNNAGCAC	0.324549
CjCas9-WT	MECP2	NNNAGCAC	0.296832
enCjCas9	MECP2	NNNAGCAC	0.478963
enCjCas9	MECP2	NNNAGCAC	0.398385
enCjCas9	MECP2	NNNAGCAC	0.426165
CjCas9-WT	PTEN	NNNAGCAC	0.0114729
CjCas9-WT	PTEN	NNNAGCAC	0.0194559
CjCas9-WT	PTEN	NNNAGCAC	0.0128962
enCjCas9	PTEN	NNNAGCAC	0.0211035
enCjCas9	PTEN	NNNAGCAC	0.0233561
enCjCas9	PTEN	NNNAGCAC	0.02057
CjCas9-WT	DYRK1A	NNNCACAC	0.089172
CjCas9-WT	DYRK1A	NNNCACAC	0.0973544
CjCas9-WT	DYRK1A	NNNCACAC	0.105268
enCjCas9	DYRK1A	NNNCACAC	0.419296
enCjCas9	DYRK1A	NNNCACAC	0.435972
enCjCas9	DYRK1A	NNNCACAC	0.4018
CjCas9-WT	EMX1	NNNCACAC	0.161418
CjCas9-WT	EMX1	NNNCACAC	0.178452
CjCas9-WT	EMX1	NNNCACAC	0.162183
enCjCas9	EMX1	NNNCACAC	0.457833
enCjCas9	EMX1	NNNCACAC	0.439414
enCjCas9	EMX1	NNNCACAC	0.479852
CjCas9-WT	MECP2	NNNCACAC	0.610339
CjCas9-WT	MECP2	NNNCACAC	0.607313
CjCas9-WT	MECP2	NNNCACAC	0.624717
enCjCas9	MECP2	NNNCACAC	0.659023
enCjCas9	MECP2	NNNCACAC	0.640631
enCjCas9	MECP2	NNNCACAC	0.750634
CjCas9-WT	PTEN	NNNCACAC	0.587548
CjCas9-WT	PTEN	NNNCACAC	0
CjCas9-WT	PTEN	NNNCACAC	0.650647
enCjCas9	PTEN	NNNCACAC	0.649315
enCjCas9	PTEN	NNNCACAC	0
enCjCas9	PTEN	NNNCACAC	0.69588
CjCas9-WT	DYRK1A	NNNCGCAC	0.157597
CjCas9-WT	DYRK1A	NNNCGCAC	0.179437
CjCas9-WT	DYRK1A	NNNCGCAC	0.189659
enCjCas9	DYRK1A	NNNCGCAC	0.312469
enCjCas9	DYRK1A	NNNCGCAC	0.266486
enCjCas9	DYRK1A	NNNCGCAC	0.363047
CjCas9-WT	EMX1	NNNCGCAC	0.0996198
CjCas9-WT	EMX1	NNNCGCAC	0.129455
CjCas9-WT	EMX1	NNNCGCAC	0.116523
enCjCas9	EMX1	NNNCGCAC	0.181088
enCjCas9	EMX1	NNNCGCAC	0.137617
enCjCas9	EMX1	NNNCGCAC	0.297618
CjCas9-WT	MECP2	NNNCGCAC	0.0526224
CjCas9-WT	MECP2	NNNCGCAC	0.0655285
CjCas9-WT	MECP2	NNNCGCAC	0.0498563
enCjCas9	MECP2	NNNCGCAC	0.0441822
enCjCas9	MECP2	NNNCGCAC	0.0400406
enCjCas9	MECP2	NNNCGCAC	0.100263
CjCas9-WT	PTEN	NNNCGCAC	0.00434048
CjCas9-WT	PTEN	NNNCGCAC	0.00494332
CjCas9-WT	PTEN	NNNCGCAC	0.00712225
enCjCas9	PTEN	NNNCGCAC	0.0721186
enCjCas9	PTEN	NNNCGCAC	0.0539935
enCjCas9	PTEN	NNNCGCAC	0.066762
CjCas9-WT	DYRK1A	NNNGACAC	0.752509
CjCas9-WT	DYRK1A	NNNGACAC	0.728811
CjCas9-WT	DYRK1A	NNNGACAC	0.773455
enCjCas9	DYRK1A	NNNGACAC	0.800895
enCjCas9	DYRK1A	NNNGACAC	0.755652
enCjCas9	DYRK1A	NNNGACAC	0.834586
CjCas9-WT	EMX1	NNNGACAC	0.508496
CjCas9-WT	EMX1	NNNGACAC	0.426855
CjCas9-WT	EMX1	NNNGACAC	0.649225
enCjCas9	EMX1	NNNGACAC	0.719167
enCjCas9	EMX1	NNNGACAC	0.58717
enCjCas9	EMX1	NNNGACAC	0.714639
CjCas9-WT	MECP2	NNNGACAC	0.0184408
CjCas9-WT	MECP2	NNNGACAC	0.504667
CjCas9-WT	MECP2	NNNGACAC	0.0671761
enCjCas9	MECP2	NNNGACAC	0
enCjCas9	MECP2	NNNGACAC	0.232135
enCjCas9	MECP2	NNNGACAC	0.126315
CjCas9-WT	PTEN	NNNGACAC	0.411434
CjCas9-WT	PTEN	NNNGACAC	0.423065
CjCas9-WT	PTEN	NNNGACAC	0.533036
enCjCas9	PTEN	NNNGACAC	0.670776
enCjCas9	PTEN	NNNGACAC	0.554059
enCjCas9	PTEN	NNNGACAC	0.669748
CjCas9-WT	DYRK1A	NNNGGCAC	0.0672216
CjCas9-WT	DYRK1A	NNNGGCAC	0.0604956
CjCas9-WT	DYRK1A	NNNGGCAC	0.0905672
enCjCas9	DYRK1A	NNNGGCAC	0.365094
enCjCas9	DYRK1A	NNNGGCAC	0.216656
enCjCas9	DYRK1A	NNNGGCAC	0.350716
CjCas9-WT	EMX1	NNNGGCAC	0.042697
CjCas9-WT	EMX1	NNNGGCAC	0.0368512
CjCas9-WT	EMX1	NNNGGCAC	0.0484943
enCjCas9	EMX1	NNNGGCAC	0.31181
enCjCas9	EMX1	NNNGGCAC	0.213641
enCjCas9	EMX1	NNNGGCAC	0.370852
CjCas9-WT	MECP2	NNNGGCAC	0.467599
CjCas9-WT	MECP2	NNNGGCAC	0.428738
CjCas9-WT	MECP2	NNNGGCAC	0.517566
enCjCas9	MECP2	NNNGGCAC	0.687523
enCjCas9	MECP2	NNNGGCAC	0.627581
enCjCas9	MECP2	NNNGGCAC	0.79493
CjCas9-WT	PTEN	NNNGGCAC	0.00307372
CjCas9-WT	PTEN	NNNGGCAC	0.00547304
CjCas9-WT	PTEN	NNNGGCAC	0.00754097
enCjCas9	PTEN	NNNGGCAC	0.0306049
enCjCas9	PTEN	NNNGGCAC	0.0366992
enCjCas9	PTEN	NNNGGCAC	0.038027
CjCas9-WT	DYRK1A	NNNTACAC	0.239536
CjCas9-WT	DYRK1A	NNNTACAC	0.210571
CjCas9-WT	DYRK1A	NNNTACAC	0.248034
enCjCas9	DYRK1A	NNNTACAC	0.423698
enCjCas9	DYRK1A	NNNTACAC	0.43116
enCjCas9	DYRK1A	NNNTACAC	0.507427
CjCas9-WT	EMX1	NNNTACAC	0.00206133
CjCas9-WT	EMX1	NNNTACAC	0.00140584
CjCas9-WT	EMX1	NNNTACAC	0.00191069
enCjCas9	EMX1	NNNTACAC	0.0155891
enCjCas9	EMX1	NNNTACAC	0.0134842
enCjCas9	EMX1	NNNTACAC	0.0182228
CjCas9-WT	MECP2	NNNTACAC	0.10425
CjCas9-WT	MECP2	NNNTACAC	0.0797616
CjCas9-WT	MECP2	NNNTACAC	0.131236
enCjCas9	MECP2	NNNTACAC	0.384994
enCjCas9	MECP2	NNNTACAC	0.260359
enCjCas9	MECP2	NNNTACAC	0.396577
CjCas9-WT	PTEN	NNNTACAC	0.0904603
CjCas9-WT	PTEN	NNNTACAC	0.0738711
CjCas9-WT	PTEN	NNNTACAC	0.101768
enCjCas9	PTEN	NNNTACAC	0.242886
enCjCas9	PTEN	NNNTACAC	0.158252
enCjCas9	PTEN	NNNTACAC	0.224147
CjCas9-WT	PTEN	NGGAACAC	0.81483
CjCas9-WT	PTEN	NGGAACAC	0.709985
CjCas9-WT	PTEN	NGGAACAC	0.821224
enCjCas9	PTEN	NGGAACAC	0.834134
enCjCas9	PTEN	NGGAACAC	0.732377
enCjCas9	PTEN	NGGAACAC	0.832462
SpCas9-WT	PTEN	NGGAACAC	0.46811
SpCas9-WT	PTEN	NGGAACAC	0.493438
SpCas9-WT	PTEN	NGGAACAC	0.485946
CjCas9-WT	GRIN2B	NGGAACAC	0.660764
CjCas9-WT	GRIN2B	NGGAACAC	0.520852
CjCas9-WT	GRIN2B	NGGAACAC	0.709374
enCjCas9	GRIN2B	NGGAACAC	0.746971
enCjCas9	GRIN2B	NGGAACAC	0.611749
enCjCas9	GRIN2B	NGGAACAC	0.740452
SpCas9-WT	GRIN2B	NGGAACAC	0.409461
SpCas9-WT	GRIN2B	NGGAACAC	0.438789
SpCas9-WT	GRIN2B	NGGAACAC	0.454
CjCas9-WT	EMX1	NGGAACAC	0.503468
CjCas9-WT	EMX1	NGGAACAC	0.645498
CjCas9-WT	EMX1	NGGAACAC	0.656608
enCjCas9	EMX1	NGGAACAC	0.64655
enCjCas9	EMX1	NGGAACAC	0.696315
enCjCas9	EMX1	NGGAACAC	0.6755
SpCas9-WT	EMX1	NGGAACAC	0.491842
SpCas9-WT	EMX1	NGGAACAC	0.401536
SpCas9-WT	EMX1	NGGAACAC	0.424588
CjCas9-WT	DHRS3	NGGAACAC	0.702244
CjCas9-WT	DHRS3	NGGAACAC	0.5876
CjCas9-WT	DHRS3	NGGAACAC	0.764366
enCjCas9	DHRS3	NGGAACAC	0.768017
enCjCas9	DHRS3	NGGAACAC	0.763611
enCjCas9	DHRS3	NGGAACAC	0.730707
SpCas9-WT	DHRS3	NGGAACAC	0.675957
SpCas9-WT	DHRS3	NGGAACAC	0.669961
SpCas9-WT	DHRS3	NGGAACAC	0.792325
CjCas9-WT	TNFRSF1B	NGGAACAC	0.506384
CjCas9-WT	TNFRSF1B	NGGAACAC	0.510748
CjCas9-WT	TNFRSF1B	NGGAACAC	0.695426
enCjCas9	TNFRSF1B	NGGAACAC	0.7635
enCjCas9	TNFRSF1B	NGGAACAC	0.794027
enCjCas9	TNFRSF1B	NGGAACAC	0.703125
SpCas9-WT	TNFRSF1B	NGGAACAC	0.432305
SpCas9-WT	TNFRSF1B	NGGAACAC	0.528921
SpCas9-WT	TNFRSF1B	NGGAACAC	0.642555
CjCas9-WT	MTOR	NGGAACAC	0.652706
CjCas9-WT	MTOR	NGGAACAC	0.594193
CjCas9-WT	MTOR	NGGAACAC	0.766376
enCjCas9	MTOR	NGGAACAC	0.796561
enCjCas9	MTOR	NGGAACAC	0.857009
enCjCas9	MTOR	NGGAACAC	0.767563
SpCas9-WT	MTOR	NGGAACAC	0.622353
SpCas9-WT	MTOR	NGGAACAC	0.661418
SpCas9-WT	MTOR	NGGAACAC	0.764476
CjCas9-WT	CFAP74	NGGAACAC	0.479233
CjCas9-WT	CFAP74	NGGAACAC	0.482879
CjCas9-WT	CFAP74	NGGAACAC	0.661862
enCjCas9	CFAP74	NGGAACAC	0.73403
enCjCas9	CFAP74	NGGAACAC	0.697456
enCjCas9	CFAP74	NGGAACAC	0.730032
SpCas9-WT	CFAP74	NGGAACAC	0.541196
SpCas9-WT	CFAP74	NGGAACAC	0.640086
SpCas9-WT	CFAP74	NGGAACAC	0.771069
CjCas9-WT	CTNNBIP1	NGGAACAC	0.515341
CjCas9-WT	CTNNBIP1	NGGAACAC	0.43887
CjCas9-WT	CTNNBIP1	NGGAACAC	0.675066
enCjCas9	CTNNBIP1	NGGAACAC	0.764069
enCjCas9	CTNNBIP1	NGGAACAC	0.774171
enCjCas9	CTNNBIP1	NGGAACAC	0.753976
SpCas9-WT	CTNNBIP1	NGGAACAC	0.556419
SpCas9-WT	CTNNBIP1	NGGAACAC	0.717714
SpCas9-WT	CTNNBIP1	NGGAACAC	0.774983
CjCas9-WT	CASZ1	NGGAACAC	0.533253
CjCas9-WT	CASZ1	NGGAACAC	0.645889
CjCas9-WT	CASZ1	NGGAACAC	0.766393
enCjCas9	CASZ1	NGGAACAC	0.782327
enCjCas9	CASZ1	NGGAACAC	0.814561
enCjCas9	CASZ1	NGGAACAC	0.7925
SpCas9-WT	CASZ1	NGGAACAC	0.615831
SpCas9-WT	CASZ1	NGGAACAC	0.795003
SpCas9-WT	CASZ1	NGGAACAC	0.851452
CjCas9-WT	CAMTA1	NGGAACAC	0.157718
CjCas9-WT	CAMTA1	NGGAACAC	0.211231
CjCas9-WT	CAMTA1	NGGAACAC	0.381455
enCjCas9	CAMTA1	NGGAACAC	0.489648
enCjCas9	CAMTA1	NGGAACAC	0.519857
enCjCas9	CAMTA1	NGGAACAC	0.46094
SpCas9-WT	CAMTA1	NGGAACAC	0.369971
SpCas9-WT	CAMTA1	NGGAACAC	0.58012
SpCas9-WT	CAMTA1	NGGAACAC	0.609789
