# Supplementary material for: Engineered Campylobacter jejuni Cas9 variant with enhanced activity and broader targeting range
Source: Commun Biol. 2022 Mar 8;5:211. doi: 10.1038/s42003-022-03149-7 (PMC8904486; doi:10.1038/s42003-022-03149-7)
Supplement: Supplementary file 5 — Supplementary Data 2 [file 42003_2022_3149_MOESM5_ESM.xlsx]

## Sheet: Supplementary data 2
Nuclease	Target name	PAM type	C-to-T substitution frequency
CjCas9-WT-AID	DYRK1A	NNNAACAA	0
CjCas9-WT-AID	DYRK1A	NNNAACAA	0.0011543
CjCas9-WT-AID	DYRK1A	NNNAACAA	0
enCjCas9-AID	DYRK1A	NNNAACAA	0.00182528
enCjCas9-AID	DYRK1A	NNNAACAA	0.00305057
enCjCas9-AID	DYRK1A	NNNAACAA	0.00117158
CjCas9-WT-AID	EMX1	NNNAACAA	0.00998315
CjCas9-WT-AID	EMX1	NNNAACAA	0.0151516
CjCas9-WT-AID	EMX1	NNNAACAA	0.00726413
enCjCas9-AID	EMX1	NNNAACAA	0.108535
enCjCas9-AID	EMX1	NNNAACAA	0.15474
enCjCas9-AID	EMX1	NNNAACAA	0.0951942
CjCas9-WT-AID	MECP2	NNNAACAA	0.000333806
CjCas9-WT-AID	MECP2	NNNAACAA	0.000494775
CjCas9-WT-AID	MECP2	NNNAACAA	0.00254966
enCjCas9-AID	MECP2	NNNAACAA	0.000524548
enCjCas9-AID	MECP2	NNNAACAA	0
enCjCas9-AID	MECP2	NNNAACAA	0.00220237
CjCas9-WT-AID	PTEN	NNNAACAA	0.00142732
CjCas9-WT-AID	PTEN	NNNAACAA	0.00154525
CjCas9-WT-AID	PTEN	NNNAACAA	0.00137782
enCjCas9-AID	PTEN	NNNAACAA	0.041801
enCjCas9-AID	PTEN	NNNAACAA	0.0795465
enCjCas9-AID	PTEN	NNNAACAA	0.0302865
CjCas9-WT-AID	DYRK1A	NNNAACAC	0.00181391
CjCas9-WT-AID	DYRK1A	NNNAACAC	0.0043556
CjCas9-WT-AID	DYRK1A	NNNAACAC	0.00239106
enCjCas9-AID	DYRK1A	NNNAACAC	0.148626
enCjCas9-AID	DYRK1A	NNNAACAC	0.200223
enCjCas9-AID	DYRK1A	NNNAACAC	0.107487
CjCas9-WT-AID	EMX1	NNNAACAC	0.0103055
CjCas9-WT-AID	EMX1	NNNAACAC	0.00735088
CjCas9-WT-AID	EMX1	NNNAACAC	0.00765651
enCjCas9-AID	EMX1	NNNAACAC	0.405493
enCjCas9-AID	EMX1	NNNAACAC	0.641143
enCjCas9-AID	EMX1	NNNAACAC	0.343133
CjCas9-WT-AID	MECP2	NNNAACAC	0.00559787
CjCas9-WT-AID	MECP2	NNNAACAC	0.00637537
CjCas9-WT-AID	MECP2	NNNAACAC	0.00457069
enCjCas9-AID	MECP2	NNNAACAC	0.116482
enCjCas9-AID	MECP2	NNNAACAC	0.229176
enCjCas9-AID	MECP2	NNNAACAC	0.09514
CjCas9-WT-AID	DYRK1A	NNNAACAG	0.00152034
CjCas9-WT-AID	DYRK1A	NNNAACAG	0
CjCas9-WT-AID	DYRK1A	NNNAACAG	0
enCjCas9-AID	DYRK1A	NNNAACAG	0.00408882
enCjCas9-AID	DYRK1A	NNNAACAG	0.00719167
enCjCas9-AID	DYRK1A	NNNAACAG	0.00455851
CjCas9-WT-AID	EMX1	NNNAACAG	0.000434358
CjCas9-WT-AID	EMX1	NNNAACAG	0
CjCas9-WT-AID	EMX1	NNNAACAG	0
enCjCas9-AID	EMX1	NNNAACAG	0.0608475
enCjCas9-AID	EMX1	NNNAACAG	0.106414
enCjCas9-AID	EMX1	NNNAACAG	0.056904
CjCas9-WT-AID	MECP2	NNNAACAG	0
CjCas9-WT-AID	MECP2	NNNAACAG	0
CjCas9-WT-AID	MECP2	NNNAACAG	0.000783125
enCjCas9-AID	MECP2	NNNAACAG	0.00517402
enCjCas9-AID	MECP2	NNNAACAG	0.00499763
enCjCas9-AID	MECP2	NNNAACAG	0.00414079
CjCas9-WT-AID	PTEN	NNNAACAG	0.000391639
CjCas9-WT-AID	PTEN	NNNAACAG	0.00051359
CjCas9-WT-AID	PTEN	NNNAACAG	0.000811104
enCjCas9-AID	PTEN	NNNAACAG	0.000804125
enCjCas9-AID	PTEN	NNNAACAG	0.000395728
enCjCas9-AID	PTEN	NNNAACAG	8.55e-05
CjCas9-WT-AID	DYRK1A	NNNAACAT	0.00193987
CjCas9-WT-AID	DYRK1A	NNNAACAT	0.00172027
CjCas9-WT-AID	DYRK1A	NNNAACAT	0.00244225
enCjCas9-AID	DYRK1A	NNNAACAT	0.158487
enCjCas9-AID	DYRK1A	NNNAACAT	0.144281
enCjCas9-AID	DYRK1A	NNNAACAT	0.130488
CjCas9-WT-AID	EMX1	NNNAACAT	0.00110861
CjCas9-WT-AID	EMX1	NNNAACAT	0.000317134
CjCas9-WT-AID	EMX1	NNNAACAT	0.000252959
enCjCas9-AID	EMX1	NNNAACAT	0.0691101
enCjCas9-AID	EMX1	NNNAACAT	0.0611795
enCjCas9-AID	EMX1	NNNAACAT	0.0400006
CjCas9-WT-AID	MECP2	NNNAACAT	0.000471856
CjCas9-WT-AID	MECP2	NNNAACAT	0.000263945
CjCas9-WT-AID	MECP2	NNNAACAT	0.000739337
enCjCas9-AID	MECP2	NNNAACAT	0.000904746
enCjCas9-AID	MECP2	NNNAACAT	0.000866344
enCjCas9-AID	MECP2	NNNAACAT	0.00116619
CjCas9-WT-AID	DYRK1A	NNNAGCAC	0.000338922
CjCas9-WT-AID	DYRK1A	NNNAGCAC	0.000488843
CjCas9-WT-AID	DYRK1A	NNNAGCAC	9.26e-05
enCjCas9-AID	DYRK1A	NNNAGCAC	0.000547958
enCjCas9-AID	DYRK1A	NNNAGCAC	0
enCjCas9-AID	DYRK1A	NNNAGCAC	0.00133846
CjCas9-WT-AID	EMX1	NNNAGCAC	0.00503684
CjCas9-WT-AID	EMX1	NNNAGCAC	0.00737587
CjCas9-WT-AID	EMX1	NNNAGCAC	0.00409316
enCjCas9-AID	EMX1	NNNAGCAC	0.112484
enCjCas9-AID	EMX1	NNNAGCAC	0.176482
enCjCas9-AID	EMX1	NNNAGCAC	0.0908279
CjCas9-WT-AID	MECP2	NNNAGCAC	0.0186688
CjCas9-WT-AID	MECP2	NNNAGCAC	0.0126715
CjCas9-WT-AID	MECP2	NNNAGCAC	0.0223564
enCjCas9-AID	MECP2	NNNAGCAC	0.440508
enCjCas9-AID	MECP2	NNNAGCAC	0.445435
enCjCas9-AID	MECP2	NNNAGCAC	0.277579
CjCas9-WT-AID	PTEN	NNNAGCAC	0
CjCas9-WT-AID	PTEN	NNNAGCAC	0.00626354
CjCas9-WT-AID	PTEN	NNNAGCAC	0.0117583
enCjCas9-AID	PTEN	NNNAGCAC	0.0179713
enCjCas9-AID	PTEN	NNNAGCAC	0.0118634
enCjCas9-AID	PTEN	NNNAGCAC	0.0161307
CjCas9-WT-AID	DYRK1A	NNNCACAC	0.00350183
CjCas9-WT-AID	DYRK1A	NNNCACAC	0.00506412
CjCas9-WT-AID	DYRK1A	NNNCACAC	0.00368765
enCjCas9-AID	DYRK1A	NNNCACAC	0.0123419
enCjCas9-AID	DYRK1A	NNNCACAC	0.0169868
enCjCas9-AID	DYRK1A	NNNCACAC	0.0102538
CjCas9-WT-AID	EMX1	NNNCACAC	0.00636158
CjCas9-WT-AID	EMX1	NNNCACAC	0.00395895
CjCas9-WT-AID	EMX1	NNNCACAC	0.00373796
enCjCas9-AID	EMX1	NNNCACAC	0.290205
enCjCas9-AID	EMX1	NNNCACAC	0.331015
enCjCas9-AID	EMX1	NNNCACAC	0.278668
CjCas9-WT-AID	MECP2	NNNCACAC	0.0137155
CjCas9-WT-AID	MECP2	NNNCACAC	0.01204
CjCas9-WT-AID	MECP2	NNNCACAC	0.0105473
enCjCas9-AID	MECP2	NNNCACAC	0.214551
enCjCas9-AID	MECP2	NNNCACAC	0.252762
enCjCas9-AID	MECP2	NNNCACAC	0.223739
CjCas9-WT-AID	PTEN	NNNCACAC	0.0120413
CjCas9-WT-AID	PTEN	NNNCACAC	0
CjCas9-WT-AID	PTEN	NNNCACAC	0.017168
enCjCas9-AID	PTEN	NNNCACAC	0.427381
enCjCas9-AID	PTEN	NNNCACAC	0
enCjCas9-AID	PTEN	NNNCACAC	0.391631
CjCas9-WT-AID	DYRK1A	NNNCGCAC	0.00260192
CjCas9-WT-AID	DYRK1A	NNNCGCAC	0.00265417
CjCas9-WT-AID	DYRK1A	NNNCGCAC	0.00223748
enCjCas9-AID	DYRK1A	NNNCGCAC	0.0718856
enCjCas9-AID	DYRK1A	NNNCGCAC	0.0747339
enCjCas9-AID	DYRK1A	NNNCGCAC	0.0587477
CjCas9-WT-AID	EMX1	NNNCGCAC	0.00186928
CjCas9-WT-AID	EMX1	NNNCGCAC	0.00086075
CjCas9-WT-AID	EMX1	NNNCGCAC	0.00434195
enCjCas9-AID	EMX1	NNNCGCAC	0.0939847
enCjCas9-AID	EMX1	NNNCGCAC	0.0824146
enCjCas9-AID	EMX1	NNNCGCAC	0.0699785
CjCas9-WT-AID	MECP2	NNNCGCAC	0.0966374
CjCas9-WT-AID	MECP2	NNNCGCAC	0.0817441
CjCas9-WT-AID	MECP2	NNNCGCAC	0.215058
enCjCas9-AID	MECP2	NNNCGCAC	0.0497191
enCjCas9-AID	MECP2	NNNCGCAC	0.0409472
enCjCas9-AID	MECP2	NNNCGCAC	0.149473
CjCas9-WT-AID	PTEN	NNNCGCAC	0.00371333
CjCas9-WT-AID	PTEN	NNNCGCAC	0.00209583
CjCas9-WT-AID	PTEN	NNNCGCAC	0.000388451
enCjCas9-AID	PTEN	NNNCGCAC	0.0162576
enCjCas9-AID	PTEN	NNNCGCAC	0.0133232
enCjCas9-AID	PTEN	NNNCGCAC	0.00647584
CjCas9-WT-AID	DYRK1A	NNNGACAC	0.00661446
CjCas9-WT-AID	DYRK1A	NNNGACAC	0.00672443
CjCas9-WT-AID	DYRK1A	NNNGACAC	0.00854191
enCjCas9-AID	DYRK1A	NNNGACAC	0.45975
enCjCas9-AID	DYRK1A	NNNGACAC	0.341409
enCjCas9-AID	DYRK1A	NNNGACAC	0.348397
CjCas9-WT-AID	EMX1	NNNGACAC	0
CjCas9-WT-AID	EMX1	NNNGACAC	0.00157124
CjCas9-WT-AID	EMX1	NNNGACAC	0
enCjCas9-AID	EMX1	NNNGACAC	0.178949
enCjCas9-AID	EMX1	NNNGACAC	0.143205
enCjCas9-AID	EMX1	NNNGACAC	0.165088
CjCas9-WT-AID	MECP2	NNNGACAC	0.0352102
CjCas9-WT-AID	MECP2	NNNGACAC	0.00945216
CjCas9-WT-AID	MECP2	NNNGACAC	0.31179
enCjCas9-AID	MECP2	NNNGACAC	0.0843725
enCjCas9-AID	MECP2	NNNGACAC	0.0388754
enCjCas9-AID	MECP2	NNNGACAC	0.0279867
CjCas9-WT-AID	PTEN	NNNGACAC	0.00399462
CjCas9-WT-AID	PTEN	NNNGACAC	0.00208429
CjCas9-WT-AID	PTEN	NNNGACAC	0.00343058
enCjCas9-AID	PTEN	NNNGACAC	0.0561224
enCjCas9-AID	PTEN	NNNGACAC	0.0415807
enCjCas9-AID	PTEN	NNNGACAC	0.0378923
CjCas9-WT-AID	DYRK1A	NNNGGCAC	0.000678304
CjCas9-WT-AID	DYRK1A	NNNGGCAC	0.00120835
CjCas9-WT-AID	DYRK1A	NNNGGCAC	0
enCjCas9-AID	DYRK1A	NNNGGCAC	0.0246913
enCjCas9-AID	DYRK1A	NNNGGCAC	0.0248784
enCjCas9-AID	DYRK1A	NNNGGCAC	0.0296004
CjCas9-WT-AID	EMX1	NNNGGCAC	0.00189229
CjCas9-WT-AID	EMX1	NNNGGCAC	0.00251966
CjCas9-WT-AID	EMX1	NNNGGCAC	0.00326655
enCjCas9-AID	EMX1	NNNGGCAC	0.0167412
enCjCas9-AID	EMX1	NNNGGCAC	0.0173491
enCjCas9-AID	EMX1	NNNGGCAC	0.0201406
CjCas9-WT-AID	MECP2	NNNGGCAC	0.00212369
CjCas9-WT-AID	MECP2	NNNGGCAC	0.0019976
CjCas9-WT-AID	MECP2	NNNGGCAC	0.0040718
enCjCas9-AID	MECP2	NNNGGCAC	0.201362
enCjCas9-AID	MECP2	NNNGGCAC	0.226424
enCjCas9-AID	MECP2	NNNGGCAC	0.185828
CjCas9-WT-AID	PTEN	NNNGGCAC	0.0012099
CjCas9-WT-AID	PTEN	NNNGGCAC	0.000333245
CjCas9-WT-AID	PTEN	NNNGGCAC	0.00313532
enCjCas9-AID	PTEN	NNNGGCAC	0.00486947
enCjCas9-AID	PTEN	NNNGGCAC	0.00629483
enCjCas9-AID	PTEN	NNNGGCAC	0.0062758
CjCas9-WT-AID	DYRK1A	NNNTACAC	0.000940268
CjCas9-WT-AID	DYRK1A	NNNTACAC	0.00174626
CjCas9-WT-AID	DYRK1A	NNNTACAC	0.00105786
enCjCas9-AID	DYRK1A	NNNTACAC	0.0515258
enCjCas9-AID	DYRK1A	NNNTACAC	0.0536826
enCjCas9-AID	DYRK1A	NNNTACAC	0.0466256
CjCas9-WT-AID	EMX1	NNNTACAC	0.00098927
CjCas9-WT-AID	EMX1	NNNTACAC	0
CjCas9-WT-AID	EMX1	NNNTACAC	0.00026319
enCjCas9-AID	EMX1	NNNTACAC	0.000685151
enCjCas9-AID	EMX1	NNNTACAC	0
enCjCas9-AID	EMX1	NNNTACAC	0.00108659
CjCas9-WT-AID	MECP2	NNNTACAC	0.00366277
CjCas9-WT-AID	MECP2	NNNTACAC	0.00304549
CjCas9-WT-AID	MECP2	NNNTACAC	0.00281
enCjCas9-AID	MECP2	NNNTACAC	0.231641
enCjCas9-AID	MECP2	NNNTACAC	0.184139
enCjCas9-AID	MECP2	NNNTACAC	0.244321
CjCas9-WT-AID	PTEN	NNNTACAC	0.00233517
CjCas9-WT-AID	PTEN	NNNTACAC	0.00120286
CjCas9-WT-AID	PTEN	NNNTACAC	0.0033512
enCjCas9-AID	PTEN	NNNTACAC	0.0947959
enCjCas9-AID	PTEN	NNNTACAC	0.0623792
enCjCas9-AID	PTEN	NNNTACAC	0.106101
CjCas9-WT-AID	PTEN	NGGAACAC	0
CjCas9-WT-AID	PTEN	NGGAACAC	0.00243018
CjCas9-WT-AID	PTEN	NGGAACAC	0.00204404
enCjCas9-AID	PTEN	NGGAACAC	0.0751692
enCjCas9-AID	PTEN	NGGAACAC	0.05395
enCjCas9-AID	PTEN	NGGAACAC	0.0753193
SpCas9-WT-AID	PTEN	NGGAACAC	0.371577
SpCas9-WT-AID	PTEN	NGGAACAC	0.457814
SpCas9-WT-AID	PTEN	NGGAACAC	0.462603
CjCas9-WT-AID	GRIN2B	NGGAACAC	0.00228967
CjCas9-WT-AID	GRIN2B	NGGAACAC	0.00281792
CjCas9-WT-AID	GRIN2B	NGGAACAC	0.00178382
enCjCas9-AID	GRIN2B	NGGAACAC	0.0741557
enCjCas9-AID	GRIN2B	NGGAACAC	0.0438483
enCjCas9-AID	GRIN2B	NGGAACAC	0.0506535
SpCas9-WT-AID	GRIN2B	NGGAACAC	0.168101
SpCas9-WT-AID	GRIN2B	NGGAACAC	0.31069
SpCas9-WT-AID	GRIN2B	NGGAACAC	0.302538
CjCas9-WT-AID	EMX1	NGGAACAC	0.032673
CjCas9-WT-AID	EMX1	NGGAACAC	0.0278873
CjCas9-WT-AID	EMX1	NGGAACAC	0.0303225
enCjCas9-AID	EMX1	NGGAACAC	0.0125031
enCjCas9-AID	EMX1	NGGAACAC	0.0136673
enCjCas9-AID	EMX1	NGGAACAC	0.00805241
SpCas9-WT-AID	EMX1	NGGAACAC	0.00501968
SpCas9-WT-AID	EMX1	NGGAACAC	0.00615024
SpCas9-WT-AID	EMX1	NGGAACAC	0.00745443
CjCas9-WT-AID	DHRS3	NGGAACAC	0.0672446
CjCas9-WT-AID	DHRS3	NGGAACAC	0.0390556
CjCas9-WT-AID	DHRS3	NGGAACAC	0.0635293
enCjCas9-AID	DHRS3	NGGAACAC	0.0439458
enCjCas9-AID	DHRS3	NGGAACAC	0.0325662
enCjCas9-AID	DHRS3	NGGAACAC	0.0500833
SpCas9-WT-AID	DHRS3	NGGAACAC	0.0669832
SpCas9-WT-AID	DHRS3	NGGAACAC	0.080189
SpCas9-WT-AID	DHRS3	NGGAACAC	0.0886736
CjCas9-WT-AID	TNFRSF1B	NGGAACAC	0.0786294
CjCas9-WT-AID	TNFRSF1B	NGGAACAC	0.110455
CjCas9-WT-AID	TNFRSF1B	NGGAACAC	0.102179
enCjCas9-AID	TNFRSF1B	NGGAACAC	0.0643967
enCjCas9-AID	TNFRSF1B	NGGAACAC	0.0694253
enCjCas9-AID	TNFRSF1B	NGGAACAC	0.0728285
SpCas9-WT-AID	TNFRSF1B	NGGAACAC	0.0727136
SpCas9-WT-AID	TNFRSF1B	NGGAACAC	0.0941326
SpCas9-WT-AID	TNFRSF1B	NGGAACAC	0.0901677
CjCas9-WT-AID	MTOR	NGGAACAC	0.00139996
CjCas9-WT-AID	MTOR	NGGAACAC	0.00101666
CjCas9-WT-AID	MTOR	NGGAACAC	0.003003
enCjCas9-AID	MTOR	NGGAACAC	0.00113682
enCjCas9-AID	MTOR	NGGAACAC	0.00125884
enCjCas9-AID	MTOR	NGGAACAC	0.00152096
SpCas9-WT-AID	MTOR	NGGAACAC	0.00154799
SpCas9-WT-AID	MTOR	NGGAACAC	0.00213329
SpCas9-WT-AID	MTOR	NGGAACAC	0.00379695
CjCas9-WT-AID	CFAP74	NGGAACAC	0.0066963
CjCas9-WT-AID	CFAP74	NGGAACAC	0.0130488
CjCas9-WT-AID	CFAP74	NGGAACAC	0.0086145
enCjCas9-AID	CFAP74	NGGAACAC	0.00388889
enCjCas9-AID	CFAP74	NGGAACAC	0.00535143
enCjCas9-AID	CFAP74	NGGAACAC	0.00483914
SpCas9-WT-AID	CFAP74	NGGAACAC	0.00169276
SpCas9-WT-AID	CFAP74	NGGAACAC	0.00133654
SpCas9-WT-AID	CFAP74	NGGAACAC	0.0018242
CjCas9-WT-AID	CTNNBIP1	NGGAACAC	0.0891441
CjCas9-WT-AID	CTNNBIP1	NGGAACAC	0.104902
CjCas9-WT-AID	CTNNBIP1	NGGAACAC	0.141981
enCjCas9-AID	CTNNBIP1	NGGAACAC	0.0546502
enCjCas9-AID	CTNNBIP1	NGGAACAC	0.0525098
enCjCas9-AID	CTNNBIP1	NGGAACAC	0.0794985
SpCas9-WT-AID	CTNNBIP1	NGGAACAC	0.106233
SpCas9-WT-AID	CTNNBIP1	NGGAACAC	0.100049
SpCas9-WT-AID	CTNNBIP1	NGGAACAC	0.13779
CjCas9-WT-AID	CASZ1	NGGAACAC	0.164941
CjCas9-WT-AID	CASZ1	NGGAACAC	0.234156
CjCas9-WT-AID	CASZ1	NGGAACAC	0.402347
enCjCas9-AID	CASZ1	NGGAACAC	0.144511
enCjCas9-AID	CASZ1	NGGAACAC	0.0856523
enCjCas9-AID	CASZ1	NGGAACAC	0.174916
SpCas9-WT-AID	CASZ1	NGGAACAC	0.150878
SpCas9-WT-AID	CASZ1	NGGAACAC	0.130068
SpCas9-WT-AID	CASZ1	NGGAACAC	0.213488
CjCas9-WT-AID	CAMTA1	NGGAACAC	0.0123536
CjCas9-WT-AID	CAMTA1	NGGAACAC	0.0134778
CjCas9-WT-AID	CAMTA1	NGGAACAC	0.0239382
enCjCas9-AID	CAMTA1	NGGAACAC	0.00621601
enCjCas9-AID	CAMTA1	NGGAACAC	0.0136737
enCjCas9-AID	CAMTA1	NGGAACAC	0.0154779
SpCas9-WT-AID	CAMTA1	NGGAACAC	0.00275634
SpCas9-WT-AID	CAMTA1	NGGAACAC	0.00615174
SpCas9-WT-AID	CAMTA1	NGGAACAC	0.00401768
