# Supplementary material for: Engineered Campylobacter jejuni Cas9 variant with enhanced activity and broader targeting range
Source: Commun Biol. 2022 Mar 8;5:211. doi: 10.1038/s42003-022-03149-7 (PMC8904486; doi:10.1038/s42003-022-03149-7)
Supplement: Supplementary file 6 — Supplementary Data 3 [file 42003_2022_3149_MOESM6_ESM.xlsx]

## Sheet: Supplementary data 3
Nuclease	Target name	Indel frequency
CjCas9-WT	AAVS1-TS1	0.51132
CjCas9-WT	AAVS1-TS1	0.505007
CjCas9-WT	AAVS1-TS1	0.750137
enCjCas9	AAVS1-TS1	0.769051
enCjCas9	AAVS1-TS1	0.805375
enCjCas9	AAVS1-TS1	0.731537
CjCas9-WT	AAVS1-TS1-02	0.00043077
CjCas9-WT	AAVS1-TS1-02	0.00086836
CjCas9-WT	AAVS1-TS1-02	0.00045475
enCjCas9	AAVS1-TS1-02	0.00070462
enCjCas9	AAVS1-TS1-02	0.00036941
enCjCas9	AAVS1-TS1-02	0.00100598
CjCas9-WT	AAVS1-TS1-03	0.00035687
CjCas9-WT	AAVS1-TS1-03	0.00028091
CjCas9-WT	AAVS1-TS1-03	0.00050502
enCjCas9	AAVS1-TS1-03	0.00027053
enCjCas9	AAVS1-TS1-03	0.0002779
enCjCas9	AAVS1-TS1-03	0.00024675
CjCas9-WT	AAVS1-TS1-04	0.00012762
CjCas9-WT	AAVS1-TS1-04	0.00010204
CjCas9-WT	AAVS1-TS1-04	0.000246
enCjCas9	AAVS1-TS1-04	0.00015713
enCjCas9	AAVS1-TS1-04	0.00012466
enCjCas9	AAVS1-TS1-04	0.00022047
CjCas9-WT	AAVS1-TS8	0.632373
CjCas9-WT	AAVS1-TS8	0.688627
CjCas9-WT	AAVS1-TS8	0.803882
enCjCas9	AAVS1-TS8	0.801655
enCjCas9	AAVS1-TS8	0.846029
enCjCas9	AAVS1-TS8	0.857408
CjCas9-WT	AAVS1-TS8-02	9.14e-05
CjCas9-WT	AAVS1-TS8-02	0.00010324
CjCas9-WT	AAVS1-TS8-02	0.00014882
enCjCas9	AAVS1-TS8-02	0.00019361
enCjCas9	AAVS1-TS8-02	0.00018079
enCjCas9	AAVS1-TS8-02	8.12e-05
CjCas9-WT	AAVS1-TS8-03	0.00065628
CjCas9-WT	AAVS1-TS8-03	0.00031279
CjCas9-WT	AAVS1-TS8-03	0.00099871
enCjCas9	AAVS1-TS8-03	0.00091477
enCjCas9	AAVS1-TS8-03	0.0013621
enCjCas9	AAVS1-TS8-03	0.00051946
CjCas9-WT	AAVS1-TS8-04	0.00539461
CjCas9-WT	AAVS1-TS8-04	0.00171706
CjCas9-WT	AAVS1-TS8-04	0.00061096
enCjCas9	AAVS1-TS8-04	0.00079833
enCjCas9	AAVS1-TS8-04	0.00076542
enCjCas9	AAVS1-TS8-04	0.00068951
