# Supplementary material for: Engineered Campylobacter jejuni Cas9 variant with enhanced activity and broader targeting range
Source: Commun Biol. 2022 Mar 8;5:211. doi: 10.1038/s42003-022-03149-7 (PMC8904486; doi:10.1038/s42003-022-03149-7)
Supplement: Supplementary file 7 — Supplementary Data 4 [file 42003_2022_3149_MOESM7_ESM.xlsx]

## Sheet: indel frequency
Nuclease	Target name	PAM type	Indel frequency
CjCas9-WT	DYRK1A	NNNAACAA	0.0080358
CjCas9-WT	DYRK1A	NNNAACAA	0.00976468
CjCas9-WT	DYRK1A	NNNAACAA	0.0104798
enCjCas9	DYRK1A	NNNAACAA	0.0357147
enCjCas9	DYRK1A	NNNAACAA	0.0581951
enCjCas9	DYRK1A	NNNAACAA	0.0764919
CjCas9-WT	EMX1	NNNAACAA	0.386871
CjCas9-WT	EMX1	NNNAACAA	0.444781
CjCas9-WT	EMX1	NNNAACAA	0.425351
enCjCas9	EMX1	NNNAACAA	0.424269
enCjCas9	EMX1	NNNAACAA	0.569761
enCjCas9	EMX1	NNNAACAA	0.631207
CjCas9-WT	MECP2	NNNAACAA	0.00197017
CjCas9-WT	MECP2	NNNAACAA	0.00371371
CjCas9-WT	MECP2	NNNAACAA	0.000793421
enCjCas9	MECP2	NNNAACAA	0.0195188
enCjCas9	MECP2	NNNAACAA	0.0309243
enCjCas9	MECP2	NNNAACAA	0.0144427
CjCas9-WT	PTEN	NNNAACAA	0.00633475
CjCas9-WT	PTEN	NNNAACAA	0.0116083
CjCas9-WT	PTEN	NNNAACAA	0.00539974
enCjCas9	PTEN	NNNAACAA	0.0507527
enCjCas9	PTEN	NNNAACAA	0.126284
enCjCas9	PTEN	NNNAACAA	0.044933
CjCas9-WT	DYRK1A	NNNAACAC	0.431009
CjCas9-WT	DYRK1A	NNNAACAC	0.715356
CjCas9-WT	DYRK1A	NNNAACAC	0.515375
enCjCas9	DYRK1A	NNNAACAC	0.591534
enCjCas9	DYRK1A	NNNAACAC	0.768194
enCjCas9	DYRK1A	NNNAACAC	0.622951
CjCas9-WT	EMX1	NNNAACAC	0.34272
CjCas9-WT	EMX1	NNNAACAC	0.635565
CjCas9-WT	EMX1	NNNAACAC	0.370515
enCjCas9	EMX1	NNNAACAC	0.469372
enCjCas9	EMX1	NNNAACAC	0.725902
enCjCas9	EMX1	NNNAACAC	0.515902
CjCas9-WT	MECP2	NNNAACAC	0.308077
CjCas9-WT	MECP2	NNNAACAC	0.562968
CjCas9-WT	MECP2	NNNAACAC	0.341224
enCjCas9	MECP2	NNNAACAC	0.473372
enCjCas9	MECP2	NNNAACAC	0.767004
enCjCas9	MECP2	NNNAACAC	0.553505
CjCas9-WT	DYRK1A	NNNAACAG	0.0229179
CjCas9-WT	DYRK1A	NNNAACAG	0.0429386
CjCas9-WT	DYRK1A	NNNAACAG	0.029905
enCjCas9	DYRK1A	NNNAACAG	0.156104
enCjCas9	DYRK1A	NNNAACAG	0.256558
enCjCas9	DYRK1A	NNNAACAG	0.153877
CjCas9-WT	EMX1	NNNAACAG	0.0380152
CjCas9-WT	EMX1	NNNAACAG	0.0556293
CjCas9-WT	EMX1	NNNAACAG	0.0381716
enCjCas9	EMX1	NNNAACAG	0.243556
enCjCas9	EMX1	NNNAACAG	0.361763
enCjCas9	EMX1	NNNAACAG	0.181378
CjCas9-WT	MECP2	NNNAACAG	0.00218707
CjCas9-WT	MECP2	NNNAACAG	0.00293376
CjCas9-WT	MECP2	NNNAACAG	0.00153733
enCjCas9	MECP2	NNNAACAG	0.00973766
enCjCas9	MECP2	NNNAACAG	0.0123434
enCjCas9	MECP2	NNNAACAG	0.00851937
CjCas9-WT	PTEN	NNNAACAG	0.000485086
CjCas9-WT	PTEN	NNNAACAG	0.000416048
CjCas9-WT	PTEN	NNNAACAG	0.000334436
enCjCas9	PTEN	NNNAACAG	0.000971597
enCjCas9	PTEN	NNNAACAG	0.000549428
enCjCas9	PTEN	NNNAACAG	0.00286389
CjCas9-WT	DYRK1A	NNNAACAT	0.179133
CjCas9-WT	DYRK1A	NNNAACAT	0.185757
CjCas9-WT	DYRK1A	NNNAACAT	0.229037
enCjCas9	DYRK1A	NNNAACAT	0.391854
enCjCas9	DYRK1A	NNNAACAT	0.381111
enCjCas9	DYRK1A	NNNAACAT	0.476961
CjCas9-WT	EMX1	NNNAACAT	0.0767098
CjCas9-WT	EMX1	NNNAACAT	0.0667328
CjCas9-WT	EMX1	NNNAACAT	0.0892906
enCjCas9	EMX1	NNNAACAT	0.307112
enCjCas9	EMX1	NNNAACAT	0.227019
enCjCas9	EMX1	NNNAACAT	0.347264
CjCas9-WT	MECP2	NNNAACAT	0.0201161
CjCas9-WT	MECP2	NNNAACAT	0.0303866
CjCas9-WT	MECP2	NNNAACAT	0.029733
enCjCas9	MECP2	NNNAACAT	0.0894084
enCjCas9	MECP2	NNNAACAT	0.118318
enCjCas9	MECP2	NNNAACAT	0.118404
CjCas9-WT	DYRK1A	NNNAGCAC	0.00165276
CjCas9-WT	DYRK1A	NNNAGCAC	0.00244762
CjCas9-WT	DYRK1A	NNNAGCAC	0.00152761
enCjCas9	DYRK1A	NNNAGCAC	0.0121823
enCjCas9	DYRK1A	NNNAGCAC	0.0188394
enCjCas9	DYRK1A	NNNAGCAC	0.0174984
CjCas9-WT	EMX1	NNNAGCAC	0.177451
CjCas9-WT	EMX1	NNNAGCAC	0.204787
CjCas9-WT	EMX1	NNNAGCAC	0.179315
enCjCas9	EMX1	NNNAGCAC	0.475739
enCjCas9	EMX1	NNNAGCAC	0.534395
enCjCas9	EMX1	NNNAGCAC	0.548448
CjCas9-WT	MECP2	NNNAGCAC	0.261817
CjCas9-WT	MECP2	NNNAGCAC	0.324549
CjCas9-WT	MECP2	NNNAGCAC	0.296832
enCjCas9	MECP2	NNNAGCAC	0.478963
enCjCas9	MECP2	NNNAGCAC	0.398385
enCjCas9	MECP2	NNNAGCAC	0.426165
CjCas9-WT	PTEN	NNNAGCAC	0.0114729
CjCas9-WT	PTEN	NNNAGCAC	0.0194559
CjCas9-WT	PTEN	NNNAGCAC	0.0128962
enCjCas9	PTEN	NNNAGCAC	0.0211035
enCjCas9	PTEN	NNNAGCAC	0.0233561
enCjCas9	PTEN	NNNAGCAC	0.02057
CjCas9-WT	DYRK1A	NNNCACAC	0.089172
CjCas9-WT	DYRK1A	NNNCACAC	0.0973544
CjCas9-WT	DYRK1A	NNNCACAC	0.105268
enCjCas9	DYRK1A	NNNCACAC	0.419296
enCjCas9	DYRK1A	NNNCACAC	0.435972
enCjCas9	DYRK1A	NNNCACAC	0.4018
CjCas9-WT	EMX1	NNNCACAC	0.161418
CjCas9-WT	EMX1	NNNCACAC	0.178452
CjCas9-WT	EMX1	NNNCACAC	0.162183
enCjCas9	EMX1	NNNCACAC	0.457833
enCjCas9	EMX1	NNNCACAC	0.439414
enCjCas9	EMX1	NNNCACAC	0.479852
CjCas9-WT	MECP2	NNNCACAC	0.610339
CjCas9-WT	MECP2	NNNCACAC	0.607313
CjCas9-WT	MECP2	NNNCACAC	0.624717
enCjCas9	MECP2	NNNCACAC	0.659023
enCjCas9	MECP2	NNNCACAC	0.640631
enCjCas9	MECP2	NNNCACAC	0.750634
CjCas9-WT	PTEN	NNNCACAC	0.587548
CjCas9-WT	PTEN	NNNCACAC	0
CjCas9-WT	PTEN	NNNCACAC	0.650647
enCjCas9	PTEN	NNNCACAC	0.649315
enCjCas9	PTEN	NNNCACAC	0
enCjCas9	PTEN	NNNCACAC	0.69588
CjCas9-WT	DYRK1A	NNNCGCAC	0.157597
CjCas9-WT	DYRK1A	NNNCGCAC	0.179437
CjCas9-WT	DYRK1A	NNNCGCAC	0.189659
enCjCas9	DYRK1A	NNNCGCAC	0.312469
enCjCas9	DYRK1A	NNNCGCAC	0.266486
enCjCas9	DYRK1A	NNNCGCAC	0.363047
CjCas9-WT	EMX1	NNNCGCAC	0.0996198
CjCas9-WT	EMX1	NNNCGCAC	0.129455
CjCas9-WT	EMX1	NNNCGCAC	0.116523
enCjCas9	EMX1	NNNCGCAC	0.181088
enCjCas9	EMX1	NNNCGCAC	0.137617
enCjCas9	EMX1	NNNCGCAC	0.297618
CjCas9-WT	MECP2	NNNCGCAC	0.0526224
CjCas9-WT	MECP2	NNNCGCAC	0.0655285
CjCas9-WT	MECP2	NNNCGCAC	0.0498563
enCjCas9	MECP2	NNNCGCAC	0.0441822
enCjCas9	MECP2	NNNCGCAC	0.0400406
enCjCas9	MECP2	NNNCGCAC	0.100263
CjCas9-WT	PTEN	NNNCGCAC	0.00434048
CjCas9-WT	PTEN	NNNCGCAC	0.00494332
CjCas9-WT	PTEN	NNNCGCAC	0.00712225
enCjCas9	PTEN	NNNCGCAC	0.0721186
enCjCas9	PTEN	NNNCGCAC	0.0539935
enCjCas9	PTEN	NNNCGCAC	0.066762
CjCas9-WT	DYRK1A	NNNGACAC	0.752509
CjCas9-WT	DYRK1A	NNNGACAC	0.728811
CjCas9-WT	DYRK1A	NNNGACAC	0.773455
enCjCas9	DYRK1A	NNNGACAC	0.800895
enCjCas9	DYRK1A	NNNGACAC	0.755652
enCjCas9	DYRK1A	NNNGACAC	0.834586
CjCas9-WT	EMX1	NNNGACAC	0.508496
CjCas9-WT	EMX1	NNNGACAC	0.426855
CjCas9-WT	EMX1	NNNGACAC	0.649225
enCjCas9	EMX1	NNNGACAC	0.719167
enCjCas9	EMX1	NNNGACAC	0.58717
enCjCas9	EMX1	NNNGACAC	0.714639
CjCas9-WT	MECP2	NNNGACAC	0.0184408
CjCas9-WT	MECP2	NNNGACAC	0.504667
CjCas9-WT	MECP2	NNNGACAC	0.0671761
enCjCas9	MECP2	NNNGACAC	0
enCjCas9	MECP2	NNNGACAC	0.232135
enCjCas9	MECP2	NNNGACAC	0.126315
CjCas9-WT	PTEN	NNNGACAC	0.411434
CjCas9-WT	PTEN	NNNGACAC	0.423065
CjCas9-WT	PTEN	NNNGACAC	0.533036
enCjCas9	PTEN	NNNGACAC	0.670776
enCjCas9	PTEN	NNNGACAC	0.554059
enCjCas9	PTEN	NNNGACAC	0.669748
CjCas9-WT	DYRK1A	NNNGGCAC	0.0672216
CjCas9-WT	DYRK1A	NNNGGCAC	0.0604956
CjCas9-WT	DYRK1A	NNNGGCAC	0.0905672
enCjCas9	DYRK1A	NNNGGCAC	0.365094
enCjCas9	DYRK1A	NNNGGCAC	0.216656
enCjCas9	DYRK1A	NNNGGCAC	0.350716
CjCas9-WT	EMX1	NNNGGCAC	0.042697
CjCas9-WT	EMX1	NNNGGCAC	0.0368512
CjCas9-WT	EMX1	NNNGGCAC	0.0484943
enCjCas9	EMX1	NNNGGCAC	0.31181
enCjCas9	EMX1	NNNGGCAC	0.213641
enCjCas9	EMX1	NNNGGCAC	0.370852
CjCas9-WT	MECP2	NNNGGCAC	0.467599
CjCas9-WT	MECP2	NNNGGCAC	0.428738
CjCas9-WT	MECP2	NNNGGCAC	0.517566
enCjCas9	MECP2	NNNGGCAC	0.687523
enCjCas9	MECP2	NNNGGCAC	0.627581
enCjCas9	MECP2	NNNGGCAC	0.79493
CjCas9-WT	PTEN	NNNGGCAC	0.00307372
CjCas9-WT	PTEN	NNNGGCAC	0.00547304
CjCas9-WT	PTEN	NNNGGCAC	0.00754097
enCjCas9	PTEN	NNNGGCAC	0.0306049
enCjCas9	PTEN	NNNGGCAC	0.0366992
enCjCas9	PTEN	NNNGGCAC	0.038027
CjCas9-WT	DYRK1A	NNNTACAC	0.239536
CjCas9-WT	DYRK1A	NNNTACAC	0.210571
CjCas9-WT	DYRK1A	NNNTACAC	0.248034
enCjCas9	DYRK1A	NNNTACAC	0.423698
enCjCas9	DYRK1A	NNNTACAC	0.43116
enCjCas9	DYRK1A	NNNTACAC	0.507427
CjCas9-WT	EMX1	NNNTACAC	0.00206133
CjCas9-WT	EMX1	NNNTACAC	0.00140584
CjCas9-WT	EMX1	NNNTACAC	0.00191069
enCjCas9	EMX1	NNNTACAC	0.0155891
enCjCas9	EMX1	NNNTACAC	0.0134842
enCjCas9	EMX1	NNNTACAC	0.0182228
CjCas9-WT	MECP2	NNNTACAC	0.10425
CjCas9-WT	MECP2	NNNTACAC	0.0797616
CjCas9-WT	MECP2	NNNTACAC	0.131236
enCjCas9	MECP2	NNNTACAC	0.384994
enCjCas9	MECP2	NNNTACAC	0.260359
enCjCas9	MECP2	NNNTACAC	0.396577
CjCas9-WT	PTEN	NNNTACAC	0.0904603
CjCas9-WT	PTEN	NNNTACAC	0.0738711
CjCas9-WT	PTEN	NNNTACAC	0.101768
enCjCas9	PTEN	NNNTACAC	0.242886
enCjCas9	PTEN	NNNTACAC	0.158252
enCjCas9	PTEN	NNNTACAC	0.224147
CjCas9-WT	PTEN	NGGAACAC	0.81483
CjCas9-WT	PTEN	NGGAACAC	0.709985
CjCas9-WT	PTEN	NGGAACAC	0.821224
enCjCas9	PTEN	NGGAACAC	0.834134
enCjCas9	PTEN	NGGAACAC	0.732377
enCjCas9	PTEN	NGGAACAC	0.832462
SpCas9-WT	PTEN	NGGAACAC	0.46811
SpCas9-WT	PTEN	NGGAACAC	0.493438
SpCas9-WT	PTEN	NGGAACAC	0.485946
CjCas9-WT	GRIN2B	NGGAACAC	0.660764
CjCas9-WT	GRIN2B	NGGAACAC	0.520852
CjCas9-WT	GRIN2B	NGGAACAC	0.709374
enCjCas9	GRIN2B	NGGAACAC	0.746971
enCjCas9	GRIN2B	NGGAACAC	0.611749
enCjCas9	GRIN2B	NGGAACAC	0.740452
SpCas9-WT	GRIN2B	NGGAACAC	0.409461
SpCas9-WT	GRIN2B	NGGAACAC	0.438789
SpCas9-WT	GRIN2B	NGGAACAC	0.454
CjCas9-WT	EMX1	NGGAACAC	0.503468
CjCas9-WT	EMX1	NGGAACAC	0.645498
CjCas9-WT	EMX1	NGGAACAC	0.656608
enCjCas9	EMX1	NGGAACAC	0.64655
enCjCas9	EMX1	NGGAACAC	0.696315
enCjCas9	EMX1	NGGAACAC	0.6755
SpCas9-WT	EMX1	NGGAACAC	0.491842
SpCas9-WT	EMX1	NGGAACAC	0.401536
SpCas9-WT	EMX1	NGGAACAC	0.424588
CjCas9-WT	DHRS3	NGGAACAC	0.702244
CjCas9-WT	DHRS3	NGGAACAC	0.5876
CjCas9-WT	DHRS3	NGGAACAC	0.764366
enCjCas9	DHRS3	NGGAACAC	0.768017
enCjCas9	DHRS3	NGGAACAC	0.763611
enCjCas9	DHRS3	NGGAACAC	0.730707
SpCas9-WT	DHRS3	NGGAACAC	0.675957
SpCas9-WT	DHRS3	NGGAACAC	0.669961
SpCas9-WT	DHRS3	NGGAACAC	0.792325
CjCas9-WT	TNFRSF1B	NGGAACAC	0.506384
CjCas9-WT	TNFRSF1B	NGGAACAC	0.510748
CjCas9-WT	TNFRSF1B	NGGAACAC	0.695426
enCjCas9	TNFRSF1B	NGGAACAC	0.7635
enCjCas9	TNFRSF1B	NGGAACAC	0.794027
enCjCas9	TNFRSF1B	NGGAACAC	0.703125
SpCas9-WT	TNFRSF1B	NGGAACAC	0.432305
SpCas9-WT	TNFRSF1B	NGGAACAC	0.528921
SpCas9-WT	TNFRSF1B	NGGAACAC	0.642555
CjCas9-WT	MTOR	NGGAACAC	0.652706
CjCas9-WT	MTOR	NGGAACAC	0.594193
CjCas9-WT	MTOR	NGGAACAC	0.766376
enCjCas9	MTOR	NGGAACAC	0.796561
enCjCas9	MTOR	NGGAACAC	0.857009
enCjCas9	MTOR	NGGAACAC	0.767563
SpCas9-WT	MTOR	NGGAACAC	0.622353
SpCas9-WT	MTOR	NGGAACAC	0.661418
SpCas9-WT	MTOR	NGGAACAC	0.764476
CjCas9-WT	CFAP74	NGGAACAC	0.479233
CjCas9-WT	CFAP74	NGGAACAC	0.482879
CjCas9-WT	CFAP74	NGGAACAC	0.661862
enCjCas9	CFAP74	NGGAACAC	0.73403
enCjCas9	CFAP74	NGGAACAC	0.697456
enCjCas9	CFAP74	NGGAACAC	0.730032
SpCas9-WT	CFAP74	NGGAACAC	0.541196
SpCas9-WT	CFAP74	NGGAACAC	0.640086
SpCas9-WT	CFAP74	NGGAACAC	0.771069
CjCas9-WT	CTNNBIP1	NGGAACAC	0.515341
CjCas9-WT	CTNNBIP1	NGGAACAC	0.43887
CjCas9-WT	CTNNBIP1	NGGAACAC	0.675066
enCjCas9	CTNNBIP1	NGGAACAC	0.764069
enCjCas9	CTNNBIP1	NGGAACAC	0.774171
enCjCas9	CTNNBIP1	NGGAACAC	0.753976
SpCas9-WT	CTNNBIP1	NGGAACAC	0.556419
SpCas9-WT	CTNNBIP1	NGGAACAC	0.717714
SpCas9-WT	CTNNBIP1	NGGAACAC	0.774983
CjCas9-WT	CASZ1	NGGAACAC	0.533253
CjCas9-WT	CASZ1	NGGAACAC	0.645889
CjCas9-WT	CASZ1	NGGAACAC	0.766393
enCjCas9	CASZ1	NGGAACAC	0.782327
enCjCas9	CASZ1	NGGAACAC	0.814561
enCjCas9	CASZ1	NGGAACAC	0.7925
SpCas9-WT	CASZ1	NGGAACAC	0.615831
SpCas9-WT	CASZ1	NGGAACAC	0.795003
SpCas9-WT	CASZ1	NGGAACAC	0.851452
CjCas9-WT	CAMTA1	NGGAACAC	0.157718
CjCas9-WT	CAMTA1	NGGAACAC	0.211231
CjCas9-WT	CAMTA1	NGGAACAC	0.381455
enCjCas9	CAMTA1	NGGAACAC	0.489648
enCjCas9	CAMTA1	NGGAACAC	0.519857
enCjCas9	CAMTA1	NGGAACAC	0.46094
SpCas9-WT	CAMTA1	NGGAACAC	0.369971
SpCas9-WT	CAMTA1	NGGAACAC	0.58012
SpCas9-WT	CAMTA1	NGGAACAC	0.609789

## Sheet: C-to-T substitution frequency
Nuclease	Target name	PAM type	C-to-T substitution frequency
CjCas9-WT-AID	DYRK1A	NNNAACAA	0
CjCas9-WT-AID	DYRK1A	NNNAACAA	0.0011543
CjCas9-WT-AID	DYRK1A	NNNAACAA	0
enCjCas9-AID	DYRK1A	NNNAACAA	0.00182528
enCjCas9-AID	DYRK1A	NNNAACAA	0.00305057
enCjCas9-AID	DYRK1A	NNNAACAA	0.00117158
CjCas9-WT-AID	EMX1	NNNAACAA	0.00998315
CjCas9-WT-AID	EMX1	NNNAACAA	0.0151516
CjCas9-WT-AID	EMX1	NNNAACAA	0.00726413
enCjCas9-AID	EMX1	NNNAACAA	0.108535
enCjCas9-AID	EMX1	NNNAACAA	0.15474
enCjCas9-AID	EMX1	NNNAACAA	0.0951942
CjCas9-WT-AID	MECP2	NNNAACAA	0.000333806
CjCas9-WT-AID	MECP2	NNNAACAA	0.000494775
CjCas9-WT-AID	MECP2	NNNAACAA	0.00254966
enCjCas9-AID	MECP2	NNNAACAA	0.000524548
enCjCas9-AID	MECP2	NNNAACAA	0
enCjCas9-AID	MECP2	NNNAACAA	0.00220237
CjCas9-WT-AID	PTEN	NNNAACAA	0.00142732
CjCas9-WT-AID	PTEN	NNNAACAA	0.00154525
CjCas9-WT-AID	PTEN	NNNAACAA	0.00137782
enCjCas9-AID	PTEN	NNNAACAA	0.041801
enCjCas9-AID	PTEN	NNNAACAA	0.0795465
enCjCas9-AID	PTEN	NNNAACAA	0.0302865
CjCas9-WT-AID	DYRK1A	NNNAACAC	0.00181391
CjCas9-WT-AID	DYRK1A	NNNAACAC	0.0043556
CjCas9-WT-AID	DYRK1A	NNNAACAC	0.00239106
enCjCas9-AID	DYRK1A	NNNAACAC	0.148626
enCjCas9-AID	DYRK1A	NNNAACAC	0.200223
enCjCas9-AID	DYRK1A	NNNAACAC	0.107487
CjCas9-WT-AID	EMX1	NNNAACAC	0.0103055
CjCas9-WT-AID	EMX1	NNNAACAC	0.00735088
CjCas9-WT-AID	EMX1	NNNAACAC	0.00765651
enCjCas9-AID	EMX1	NNNAACAC	0.405493
enCjCas9-AID	EMX1	NNNAACAC	0.641143
enCjCas9-AID	EMX1	NNNAACAC	0.343133
CjCas9-WT-AID	MECP2	NNNAACAC	0.00559787
CjCas9-WT-AID	MECP2	NNNAACAC	0.00637537
CjCas9-WT-AID	MECP2	NNNAACAC	0.00457069
enCjCas9-AID	MECP2	NNNAACAC	0.116482
enCjCas9-AID	MECP2	NNNAACAC	0.229176
enCjCas9-AID	MECP2	NNNAACAC	0.09514
CjCas9-WT-AID	DYRK1A	NNNAACAG	0.00152034
CjCas9-WT-AID	DYRK1A	NNNAACAG	0
CjCas9-WT-AID	DYRK1A	NNNAACAG	0
enCjCas9-AID	DYRK1A	NNNAACAG	0.00408882
enCjCas9-AID	DYRK1A	NNNAACAG	0.00719167
enCjCas9-AID	DYRK1A	NNNAACAG	0.00455851
CjCas9-WT-AID	EMX1	NNNAACAG	0.000434358
CjCas9-WT-AID	EMX1	NNNAACAG	0
CjCas9-WT-AID	EMX1	NNNAACAG	0
enCjCas9-AID	EMX1	NNNAACAG	0.0608475
enCjCas9-AID	EMX1	NNNAACAG	0.106414
enCjCas9-AID	EMX1	NNNAACAG	0.056904
CjCas9-WT-AID	MECP2	NNNAACAG	0
CjCas9-WT-AID	MECP2	NNNAACAG	0
CjCas9-WT-AID	MECP2	NNNAACAG	0.000783125
enCjCas9-AID	MECP2	NNNAACAG	0.00517402
enCjCas9-AID	MECP2	NNNAACAG	0.00499763
enCjCas9-AID	MECP2	NNNAACAG	0.00414079
CjCas9-WT-AID	PTEN	NNNAACAG	0.000391639
CjCas9-WT-AID	PTEN	NNNAACAG	0.00051359
CjCas9-WT-AID	PTEN	NNNAACAG	0.000811104
enCjCas9-AID	PTEN	NNNAACAG	0.000804125
enCjCas9-AID	PTEN	NNNAACAG	0.000395728
enCjCas9-AID	PTEN	NNNAACAG	8.55e-05
CjCas9-WT-AID	DYRK1A	NNNAACAT	0.00193987
CjCas9-WT-AID	DYRK1A	NNNAACAT	0.00172027
CjCas9-WT-AID	DYRK1A	NNNAACAT	0.00244225
enCjCas9-AID	DYRK1A	NNNAACAT	0.158487
enCjCas9-AID	DYRK1A	NNNAACAT	0.144281
enCjCas9-AID	DYRK1A	NNNAACAT	0.130488
CjCas9-WT-AID	EMX1	NNNAACAT	0.00110861
CjCas9-WT-AID	EMX1	NNNAACAT	0.000317134
CjCas9-WT-AID	EMX1	NNNAACAT	0.000252959
enCjCas9-AID	EMX1	NNNAACAT	0.0691101
enCjCas9-AID	EMX1	NNNAACAT	0.0611795
enCjCas9-AID	EMX1	NNNAACAT	0.0400006
CjCas9-WT-AID	MECP2	NNNAACAT	0.000471856
CjCas9-WT-AID	MECP2	NNNAACAT	0.000263945
CjCas9-WT-AID	MECP2	NNNAACAT	0.000739337
enCjCas9-AID	MECP2	NNNAACAT	0.000904746
enCjCas9-AID	MECP2	NNNAACAT	0.000866344
enCjCas9-AID	MECP2	NNNAACAT	0.00116619
CjCas9-WT-AID	DYRK1A	NNNAGCAC	0.000338922
CjCas9-WT-AID	DYRK1A	NNNAGCAC	0.000488843
CjCas9-WT-AID	DYRK1A	NNNAGCAC	9.26e-05
enCjCas9-AID	DYRK1A	NNNAGCAC	0.000547958
enCjCas9-AID	DYRK1A	NNNAGCAC	0
enCjCas9-AID	DYRK1A	NNNAGCAC	0.00133846
CjCas9-WT-AID	EMX1	NNNAGCAC	0.00503684
CjCas9-WT-AID	EMX1	NNNAGCAC	0.00737587
CjCas9-WT-AID	EMX1	NNNAGCAC	0.00409316
enCjCas9-AID	EMX1	NNNAGCAC	0.112484
enCjCas9-AID	EMX1	NNNAGCAC	0.176482
enCjCas9-AID	EMX1	NNNAGCAC	0.0908279
CjCas9-WT-AID	MECP2	NNNAGCAC	0.0186688
CjCas9-WT-AID	MECP2	NNNAGCAC	0.0126715
CjCas9-WT-AID	MECP2	NNNAGCAC	0.0223564
enCjCas9-AID	MECP2	NNNAGCAC	0.440508
enCjCas9-AID	MECP2	NNNAGCAC	0.445435
enCjCas9-AID	MECP2	NNNAGCAC	0.277579
CjCas9-WT-AID	PTEN	NNNAGCAC	0
CjCas9-WT-AID	PTEN	NNNAGCAC	0.00626354
CjCas9-WT-AID	PTEN	NNNAGCAC	0.0117583
enCjCas9-AID	PTEN	NNNAGCAC	0.0179713
enCjCas9-AID	PTEN	NNNAGCAC	0.0118634
enCjCas9-AID	PTEN	NNNAGCAC	0.0161307
CjCas9-WT-AID	DYRK1A	NNNCACAC	0.00350183
CjCas9-WT-AID	DYRK1A	NNNCACAC	0.00506412
CjCas9-WT-AID	DYRK1A	NNNCACAC	0.00368765
enCjCas9-AID	DYRK1A	NNNCACAC	0.0123419
enCjCas9-AID	DYRK1A	NNNCACAC	0.0169868
enCjCas9-AID	DYRK1A	NNNCACAC	0.0102538
CjCas9-WT-AID	EMX1	NNNCACAC	0.00636158
CjCas9-WT-AID	EMX1	NNNCACAC	0.00395895
CjCas9-WT-AID	EMX1	NNNCACAC	0.00373796
enCjCas9-AID	EMX1	NNNCACAC	0.290205
enCjCas9-AID	EMX1	NNNCACAC	0.331015
enCjCas9-AID	EMX1	NNNCACAC	0.278668
CjCas9-WT-AID	MECP2	NNNCACAC	0.0137155
CjCas9-WT-AID	MECP2	NNNCACAC	0.01204
CjCas9-WT-AID	MECP2	NNNCACAC	0.0105473
enCjCas9-AID	MECP2	NNNCACAC	0.214551
enCjCas9-AID	MECP2	NNNCACAC	0.252762
enCjCas9-AID	MECP2	NNNCACAC	0.223739
CjCas9-WT-AID	PTEN	NNNCACAC	0.0120413
CjCas9-WT-AID	PTEN	NNNCACAC	0
CjCas9-WT-AID	PTEN	NNNCACAC	0.017168
enCjCas9-AID	PTEN	NNNCACAC	0.427381
enCjCas9-AID	PTEN	NNNCACAC	0
enCjCas9-AID	PTEN	NNNCACAC	0.391631
CjCas9-WT-AID	DYRK1A	NNNCGCAC	0.00260192
CjCas9-WT-AID	DYRK1A	NNNCGCAC	0.00265417
CjCas9-WT-AID	DYRK1A	NNNCGCAC	0.00223748
enCjCas9-AID	DYRK1A	NNNCGCAC	0.0718856
enCjCas9-AID	DYRK1A	NNNCGCAC	0.0747339
enCjCas9-AID	DYRK1A	NNNCGCAC	0.0587477
CjCas9-WT-AID	EMX1	NNNCGCAC	0.00186928
CjCas9-WT-AID	EMX1	NNNCGCAC	0.00086075
CjCas9-WT-AID	EMX1	NNNCGCAC	0.00434195
enCjCas9-AID	EMX1	NNNCGCAC	0.0939847
enCjCas9-AID	EMX1	NNNCGCAC	0.0824146
enCjCas9-AID	EMX1	NNNCGCAC	0.0699785
CjCas9-WT-AID	MECP2	NNNCGCAC	0.0966374
CjCas9-WT-AID	MECP2	NNNCGCAC	0.0817441
CjCas9-WT-AID	MECP2	NNNCGCAC	0.215058
enCjCas9-AID	MECP2	NNNCGCAC	0.0497191
enCjCas9-AID	MECP2	NNNCGCAC	0.0409472
enCjCas9-AID	MECP2	NNNCGCAC	0.149473
CjCas9-WT-AID	PTEN	NNNCGCAC	0.00371333
CjCas9-WT-AID	PTEN	NNNCGCAC	0.00209583
CjCas9-WT-AID	PTEN	NNNCGCAC	0.000388451
enCjCas9-AID	PTEN	NNNCGCAC	0.0162576
enCjCas9-AID	PTEN	NNNCGCAC	0.0133232
enCjCas9-AID	PTEN	NNNCGCAC	0.00647584
CjCas9-WT-AID	DYRK1A	NNNGACAC	0.00661446
CjCas9-WT-AID	DYRK1A	NNNGACAC	0.00672443
CjCas9-WT-AID	DYRK1A	NNNGACAC	0.00854191
enCjCas9-AID	DYRK1A	NNNGACAC	0.45975
enCjCas9-AID	DYRK1A	NNNGACAC	0.341409
enCjCas9-AID	DYRK1A	NNNGACAC	0.348397
CjCas9-WT-AID	EMX1	NNNGACAC	0
CjCas9-WT-AID	EMX1	NNNGACAC	0.00157124
CjCas9-WT-AID	EMX1	NNNGACAC	0
enCjCas9-AID	EMX1	NNNGACAC	0.178949
enCjCas9-AID	EMX1	NNNGACAC	0.143205
enCjCas9-AID	EMX1	NNNGACAC	0.165088
CjCas9-WT-AID	MECP2	NNNGACAC	0.0352102
CjCas9-WT-AID	MECP2	NNNGACAC	0.00945216
CjCas9-WT-AID	MECP2	NNNGACAC	0.31179
enCjCas9-AID	MECP2	NNNGACAC	0.0843725
enCjCas9-AID	MECP2	NNNGACAC	0.0388754
enCjCas9-AID	MECP2	NNNGACAC	0.0279867
CjCas9-WT-AID	PTEN	NNNGACAC	0.00399462
CjCas9-WT-AID	PTEN	NNNGACAC	0.00208429
CjCas9-WT-AID	PTEN	NNNGACAC	0.00343058
enCjCas9-AID	PTEN	NNNGACAC	0.0561224
enCjCas9-AID	PTEN	NNNGACAC	0.0415807
enCjCas9-AID	PTEN	NNNGACAC	0.0378923
CjCas9-WT-AID	DYRK1A	NNNGGCAC	0.000678304
CjCas9-WT-AID	DYRK1A	NNNGGCAC	0.00120835
CjCas9-WT-AID	DYRK1A	NNNGGCAC	0
enCjCas9-AID	DYRK1A	NNNGGCAC	0.0246913
enCjCas9-AID	DYRK1A	NNNGGCAC	0.0248784
enCjCas9-AID	DYRK1A	NNNGGCAC	0.0296004
CjCas9-WT-AID	EMX1	NNNGGCAC	0.00189229
CjCas9-WT-AID	EMX1	NNNGGCAC	0.00251966
CjCas9-WT-AID	EMX1	NNNGGCAC	0.00326655
enCjCas9-AID	EMX1	NNNGGCAC	0.0167412
enCjCas9-AID	EMX1	NNNGGCAC	0.0173491
enCjCas9-AID	EMX1	NNNGGCAC	0.0201406
CjCas9-WT-AID	MECP2	NNNGGCAC	0.00212369
CjCas9-WT-AID	MECP2	NNNGGCAC	0.0019976
CjCas9-WT-AID	MECP2	NNNGGCAC	0.0040718
enCjCas9-AID	MECP2	NNNGGCAC	0.201362
enCjCas9-AID	MECP2	NNNGGCAC	0.226424
enCjCas9-AID	MECP2	NNNGGCAC	0.185828
CjCas9-WT-AID	PTEN	NNNGGCAC	0.0012099
CjCas9-WT-AID	PTEN	NNNGGCAC	0.000333245
CjCas9-WT-AID	PTEN	NNNGGCAC	0.00313532
enCjCas9-AID	PTEN	NNNGGCAC	0.00486947
enCjCas9-AID	PTEN	NNNGGCAC	0.00629483
enCjCas9-AID	PTEN	NNNGGCAC	0.0062758
CjCas9-WT-AID	DYRK1A	NNNTACAC	0.000940268
CjCas9-WT-AID	DYRK1A	NNNTACAC	0.00174626
CjCas9-WT-AID	DYRK1A	NNNTACAC	0.00105786
enCjCas9-AID	DYRK1A	NNNTACAC	0.0515258
enCjCas9-AID	DYRK1A	NNNTACAC	0.0536826
enCjCas9-AID	DYRK1A	NNNTACAC	0.0466256
CjCas9-WT-AID	EMX1	NNNTACAC	0.00098927
CjCas9-WT-AID	EMX1	NNNTACAC	0
CjCas9-WT-AID	EMX1	NNNTACAC	0.00026319
enCjCas9-AID	EMX1	NNNTACAC	0.000685151
enCjCas9-AID	EMX1	NNNTACAC	0
enCjCas9-AID	EMX1	NNNTACAC	0.00108659
CjCas9-WT-AID	MECP2	NNNTACAC	0.00366277
CjCas9-WT-AID	MECP2	NNNTACAC	0.00304549
CjCas9-WT-AID	MECP2	NNNTACAC	0.00281
enCjCas9-AID	MECP2	NNNTACAC	0.231641
enCjCas9-AID	MECP2	NNNTACAC	0.184139
enCjCas9-AID	MECP2	NNNTACAC	0.244321
CjCas9-WT-AID	PTEN	NNNTACAC	0.00233517
CjCas9-WT-AID	PTEN	NNNTACAC	0.00120286
CjCas9-WT-AID	PTEN	NNNTACAC	0.0033512
enCjCas9-AID	PTEN	NNNTACAC	0.0947959
enCjCas9-AID	PTEN	NNNTACAC	0.0623792
enCjCas9-AID	PTEN	NNNTACAC	0.106101
CjCas9-WT-AID	PTEN	NGGAACAC	0
CjCas9-WT-AID	PTEN	NGGAACAC	0.00243018
CjCas9-WT-AID	PTEN	NGGAACAC	0.00204404
enCjCas9-AID	PTEN	NGGAACAC	0.0751692
enCjCas9-AID	PTEN	NGGAACAC	0.05395
enCjCas9-AID	PTEN	NGGAACAC	0.0753193
SpCas9-WT-AID	PTEN	NGGAACAC	0.371577
SpCas9-WT-AID	PTEN	NGGAACAC	0.457814
SpCas9-WT-AID	PTEN	NGGAACAC	0.462603
CjCas9-WT-AID	GRIN2B	NGGAACAC	0.00228967
CjCas9-WT-AID	GRIN2B	NGGAACAC	0.00281792
CjCas9-WT-AID	GRIN2B	NGGAACAC	0.00178382
enCjCas9-AID	GRIN2B	NGGAACAC	0.0741557
enCjCas9-AID	GRIN2B	NGGAACAC	0.0438483
enCjCas9-AID	GRIN2B	NGGAACAC	0.0506535
SpCas9-WT-AID	GRIN2B	NGGAACAC	0.168101
SpCas9-WT-AID	GRIN2B	NGGAACAC	0.31069
SpCas9-WT-AID	GRIN2B	NGGAACAC	0.302538
CjCas9-WT-AID	EMX1	NGGAACAC	0.032673
CjCas9-WT-AID	EMX1	NGGAACAC	0.0278873
CjCas9-WT-AID	EMX1	NGGAACAC	0.0303225
enCjCas9-AID	EMX1	NGGAACAC	0.0125031
enCjCas9-AID	EMX1	NGGAACAC	0.0136673
enCjCas9-AID	EMX1	NGGAACAC	0.00805241
SpCas9-WT-AID	EMX1	NGGAACAC	0.00501968
SpCas9-WT-AID	EMX1	NGGAACAC	0.00615024
SpCas9-WT-AID	EMX1	NGGAACAC	0.00745443
CjCas9-WT-AID	DHRS3	NGGAACAC	0.0672446
CjCas9-WT-AID	DHRS3	NGGAACAC	0.0390556
CjCas9-WT-AID	DHRS3	NGGAACAC	0.0635293
enCjCas9-AID	DHRS3	NGGAACAC	0.0439458
enCjCas9-AID	DHRS3	NGGAACAC	0.0325662
enCjCas9-AID	DHRS3	NGGAACAC	0.0500833
SpCas9-WT-AID	DHRS3	NGGAACAC	0.0669832
SpCas9-WT-AID	DHRS3	NGGAACAC	0.080189
SpCas9-WT-AID	DHRS3	NGGAACAC	0.0886736
CjCas9-WT-AID	TNFRSF1B	NGGAACAC	0.0786294
CjCas9-WT-AID	TNFRSF1B	NGGAACAC	0.110455
CjCas9-WT-AID	TNFRSF1B	NGGAACAC	0.102179
enCjCas9-AID	TNFRSF1B	NGGAACAC	0.0643967
enCjCas9-AID	TNFRSF1B	NGGAACAC	0.0694253
enCjCas9-AID	TNFRSF1B	NGGAACAC	0.0728285
SpCas9-WT-AID	TNFRSF1B	NGGAACAC	0.0727136
SpCas9-WT-AID	TNFRSF1B	NGGAACAC	0.0941326
SpCas9-WT-AID	TNFRSF1B	NGGAACAC	0.0901677
CjCas9-WT-AID	MTOR	NGGAACAC	0.00139996
CjCas9-WT-AID	MTOR	NGGAACAC	0.00101666
CjCas9-WT-AID	MTOR	NGGAACAC	0.003003
enCjCas9-AID	MTOR	NGGAACAC	0.00113682
enCjCas9-AID	MTOR	NGGAACAC	0.00125884
enCjCas9-AID	MTOR	NGGAACAC	0.00152096
SpCas9-WT-AID	MTOR	NGGAACAC	0.00154799
SpCas9-WT-AID	MTOR	NGGAACAC	0.00213329
SpCas9-WT-AID	MTOR	NGGAACAC	0.00379695
CjCas9-WT-AID	CFAP74	NGGAACAC	0.0066963
CjCas9-WT-AID	CFAP74	NGGAACAC	0.0130488
CjCas9-WT-AID	CFAP74	NGGAACAC	0.0086145
enCjCas9-AID	CFAP74	NGGAACAC	0.00388889
enCjCas9-AID	CFAP74	NGGAACAC	0.00535143
enCjCas9-AID	CFAP74	NGGAACAC	0.00483914
SpCas9-WT-AID	CFAP74	NGGAACAC	0.00169276
SpCas9-WT-AID	CFAP74	NGGAACAC	0.00133654
SpCas9-WT-AID	CFAP74	NGGAACAC	0.0018242
CjCas9-WT-AID	CTNNBIP1	NGGAACAC	0.0891441
CjCas9-WT-AID	CTNNBIP1	NGGAACAC	0.104902
CjCas9-WT-AID	CTNNBIP1	NGGAACAC	0.141981
enCjCas9-AID	CTNNBIP1	NGGAACAC	0.0546502
enCjCas9-AID	CTNNBIP1	NGGAACAC	0.0525098
enCjCas9-AID	CTNNBIP1	NGGAACAC	0.0794985
SpCas9-WT-AID	CTNNBIP1	NGGAACAC	0.106233
SpCas9-WT-AID	CTNNBIP1	NGGAACAC	0.100049
SpCas9-WT-AID	CTNNBIP1	NGGAACAC	0.13779
CjCas9-WT-AID	CASZ1	NGGAACAC	0.164941
CjCas9-WT-AID	CASZ1	NGGAACAC	0.234156
CjCas9-WT-AID	CASZ1	NGGAACAC	0.402347
enCjCas9-AID	CASZ1	NGGAACAC	0.144511
enCjCas9-AID	CASZ1	NGGAACAC	0.0856523
enCjCas9-AID	CASZ1	NGGAACAC	0.174916
SpCas9-WT-AID	CASZ1	NGGAACAC	0.150878
SpCas9-WT-AID	CASZ1	NGGAACAC	0.130068
SpCas9-WT-AID	CASZ1	NGGAACAC	0.213488
CjCas9-WT-AID	CAMTA1	NGGAACAC	0.0123536
CjCas9-WT-AID	CAMTA1	NGGAACAC	0.0134778
CjCas9-WT-AID	CAMTA1	NGGAACAC	0.0239382
enCjCas9-AID	CAMTA1	NGGAACAC	0.00621601
enCjCas9-AID	CAMTA1	NGGAACAC	0.0136737
enCjCas9-AID	CAMTA1	NGGAACAC	0.0154779
SpCas9-WT-AID	CAMTA1	NGGAACAC	0.00275634
SpCas9-WT-AID	CAMTA1	NGGAACAC	0.00615174
SpCas9-WT-AID	CAMTA1	NGGAACAC	0.00401768

## Sheet: Specificity
Nuclease	Target name	Indel frequency
CjCas9-WT	AAVS1-TS1	0.51132
CjCas9-WT	AAVS1-TS1	0.505007
CjCas9-WT	AAVS1-TS1	0.750137
enCjCas9	AAVS1-TS1	0.769051
enCjCas9	AAVS1-TS1	0.805375
enCjCas9	AAVS1-TS1	0.731537
CjCas9-WT	AAVS1-TS1-02	0.00043077
CjCas9-WT	AAVS1-TS1-02	0.00086836
CjCas9-WT	AAVS1-TS1-02	0.00045475
enCjCas9	AAVS1-TS1-02	0.00070462
enCjCas9	AAVS1-TS1-02	0.00036941
enCjCas9	AAVS1-TS1-02	0.00100598
CjCas9-WT	AAVS1-TS1-03	0.00035687
CjCas9-WT	AAVS1-TS1-03	0.00028091
CjCas9-WT	AAVS1-TS1-03	0.00050502
enCjCas9	AAVS1-TS1-03	0.00027053
enCjCas9	AAVS1-TS1-03	0.0002779
enCjCas9	AAVS1-TS1-03	0.00024675
CjCas9-WT	AAVS1-TS1-04	0.00012762
CjCas9-WT	AAVS1-TS1-04	0.00010204
CjCas9-WT	AAVS1-TS1-04	0.000246
enCjCas9	AAVS1-TS1-04	0.00015713
enCjCas9	AAVS1-TS1-04	0.00012466
enCjCas9	AAVS1-TS1-04	0.00022047
CjCas9-WT	AAVS1-TS8	0.632373
CjCas9-WT	AAVS1-TS8	0.688627
CjCas9-WT	AAVS1-TS8	0.803882
enCjCas9	AAVS1-TS8	0.801655
enCjCas9	AAVS1-TS8	0.846029
enCjCas9	AAVS1-TS8	0.857408
CjCas9-WT	AAVS1-TS8-02	9.14e-05
CjCas9-WT	AAVS1-TS8-02	0.00010324
CjCas9-WT	AAVS1-TS8-02	0.00014882
enCjCas9	AAVS1-TS8-02	0.00019361
enCjCas9	AAVS1-TS8-02	0.00018079
enCjCas9	AAVS1-TS8-02	8.12e-05
CjCas9-WT	AAVS1-TS8-03	0.00065628
CjCas9-WT	AAVS1-TS8-03	0.00031279
CjCas9-WT	AAVS1-TS8-03	0.00099871
enCjCas9	AAVS1-TS8-03	0.00091477
enCjCas9	AAVS1-TS8-03	0.0013621
enCjCas9	AAVS1-TS8-03	0.00051946
CjCas9-WT	AAVS1-TS8-04	0.00539461
CjCas9-WT	AAVS1-TS8-04	0.00171706
CjCas9-WT	AAVS1-TS8-04	0.00061096
enCjCas9	AAVS1-TS8-04	0.00079833
enCjCas9	AAVS1-TS8-04	0.00076542
enCjCas9	AAVS1-TS8-04	0.00068951
